# Supplementary material for: Thirty Minutes Identified as the Threshold for Development of Pain in Low Back and Feet Regions, and Predictors of Intensity of Pain during 1-h Laboratory-Based Standing in Office Workers
Source: Int J Environ Res Public Health. 2022 Feb 16;19(4):2221. doi: 10.3390/ijerph19042221 (PMC8871560; doi:10.3390/ijerph19042221)
Supplement: Supplementary file 1 [file ijerph-19-02221-s001.zip]

Archive with 1 entries (1 files):
- ijerph-1555146-supplementary.pdf
